# Supplementary material for: A Brain Anti-Senescence Transcriptional Program Triggered by Hypothalamic-Derived Exosomal microRNAs
Source: Int J Mol Sci. 2024 May 17;25(10):5467. doi: 10.3390/ijms25105467 (PMC11122052; doi:10.3390/ijms25105467)
Supplement: Supplementary file 1 [file ijms-25-05467-s001.zip]

Archive with 3 entries (3 files):
- Supplementary figure 1 (3).pdf
- Supplementary figure 2 (1).pdf
- Supplementary table 1 (2).xlsx
