# Supplementary material for: A Brain Anti-Senescence Transcriptional Program Triggered by Hypothalamic-Derived Exosomal microRNAs
Source: Int J Mol Sci. 2024 May 17;25(10):5467. doi: 10.3390/ijms25105467 (PMC11122052; doi:10.3390/ijms25105467)
Supplement: Supplementary file 1 [file ijms-25-05467-s001.zip › Supplementary table 1 (2).xlsx]

## Sheet: Hoja 1
miRNA	Sequence	Gene family	Seed	best aligned human member in this family	Sequence	conservation
mmu-miR-103-3p	AGCAGCAUUGUACAGGGCUAUGA	miR-103	GCAGCAU	hsa-miR-103a-3p	AGCAGCAUUGUACAGGGCUAUGA	broadly conserved
mmu-miR-106a-5p	CAAAGUGCUAACAGUGCAGGUAG	miR-17	AAAGUGC	hsa-miR-17-5p	CAAAGUGCUUACAGUGCAGGUAG	broadly conserved
mmu-miR-146b-5p	UGAGAACUGAAUUCCAUAGGCU	miR-146	GAGAACU	hsa-miR-146b-5p	UGAGAACUGAAUUCCAUAGGCUG	broadly conserved
mmu-miR-15a-5p	UAGCAGCACAUAAUGGUUUGUG	miR-15	AGCAGCA	hsa-miR-15a-5p	UAGCAGCACAUAAUGGUUUGUG	broadly conserved
mmu-miR-20a-5p	UAAAGUGCUUAUAGUGCAGGUAG	miR-17	AAAGUGC	hsa-miR-20a-5p	UAAAGUGCUUAUAGUGCAGGUAG	broadly conserved
mmu-miR-3072-5p	AGGGACCCCGAGGGAGGGCAGG	miR-3072	GGGACCC	none		poorly conserved
mmu-miR-3090-5p	GUCUGGGUGGGGCCUGAGAUC	none	UCUGGGU	none		poorly conserved
mmu-miR-30a-5p	UGUAAACAUCCUCGACUGGAAG	miR-30	GUAAACA	hsa-miR-30a-5p	UGUAAACAUCCUCGACUGGAAG	broadly conserved
mmu-miR-30e-5p	UGUAAACAUCCUUGACUGGAAG	miR-30	GUAAACA	hsa-miR-30e-5p	UGUAAACAUCCUUGACUGGAAG	broadly conserved
mmu-miR-320-3p	AAAAGCUGGGUUGAGAGGGCGA	miR-320	AAAGCUG	hsa-miR-320a-3p	AAAAGCUGGGUUGAGAGGGCGA	conserved
mmu-miR-378a-3p	ACUGGACUUGGAGUCAGAAGG	miR-378	CUGGACU	hsa-miR-378a-3p	ACUGGACUUGGAGUCAGAAGGC	conserved
mmu-miR-421-3p	AUCAACAGACAUUAAUUGGGCGC	miR-95	UCAACAG	hsa-miR-421	AUCAACAGACAUUAAUUGGGCGC	conserved
mmu-miR-466m-5p	UGUGUGCAUGUGCAUGUGUGUAU	miR-467	GUGUGCA	none		poorly conserved
mmu-miR-483-5p	AAGACGGGAGAAGAGAAGGGAG	miR-483	AGACGGG	hsa-miR-483-5p	AAGACGGGAGGAAAGAAGGGAG	poorly conserved
mmu-miR-674-5p	GCACUGAGAUGGGAGUGGUGUA	miR-674	CACUGAG	none		poorly conserved
mmu-miR-677-5p	UUCAGUGAUGAUUAGCUUCUGA	miR-677	UCAGUGA	none		poorly conserved
mmu-miR-7044-5p	GUGUGGUGGUGGUGGCGGC	none	UGUGGUG	none		poorly conserved
mmu-miR-7046-5p	UGUAGGGUGAGGCUGGGAGCCAGG	none	GUAGGGU	none		poorly conserved
mmu-miR-7118-5p	UGGGGAAGGCGGGAGAGGGAAC	none	GGGGAAG	none		poorly conserved
